# Supplementary material for: Comparison of the PI-RADS 2.1 scoring system to PI-RADS 2.0: Impact on diagnostic accuracy and inter-reader agreement
Source: PLoS One. 2020 Oct 5;15(10):e0239975. doi: 10.1371/journal.pone.0239975 (PMC7535021; doi:10.1371/journal.pone.0239975)
Supplement: S1 Data — (XLSX) [file pone.0239975.s001.xlsx]

## Sheet: Data
#	R1_PIRADS_20	R1_PIRADS_21	R2_PIRADS_20	R2_PIRADS_21	PCa	csPCa
1	4	4	4	4	1	1
2	5	5	3	3	1	1
3	4	4	3	3	0	0
4	4	4	2	3	1	1
5	4	4	5	5	1	1
6	4	4	4	4	1	1
7	4	4	4	4	1	1
8	4	4	5	5	1	1
9	2	1	1	1	0	0
10	4	4	4	4	0	0
11	3	3	1	1	1	0
12	4	4	4	4	1	1
13	3	3	3	3	0	0
14	4	4	4	4	1	0
15	2	2	2	1	0	0
16	4	4	4	4	1	1
17	2	2	4	4	0	0
18	3	3	3	3	1	0
19	3	3	4	4	1	1
20	4	4	3	3	1	1
21	4	4	5	5	1	1
22	3	3	4	4	0	0
23	5	5	5	5	1	1
24	4	4	4	4	1	1
25	4	4	4	4	1	0
26	4	4	4	4	1	1
27	5	5	5	5	1	1
28	5	5	5	5	1	1
29	4	4	4	4	1	0
30	5	5	2	2	1	1
31	5	5	5	5	1	1
32	4	4	4	4	1	1
33	5	5	5	5	1	1
34	5	5	5	5	1	1
35	5	5	5	5	1	1
36	5	5	5	5	1	1
37	3	3	3	3	0	0
38	4	4	3	3	1	1
39	5	5	5	5	1	1
40	3	3	5	5	1	0
41	4	4	4	4	1	1
42	4	4	4	4	1	0
43	4	4	4	4	1	1
44	4	4	4	4	1	1
45	4	4	4	4	1	1
46	5	5	4	4	1	1
47	2	2	2	2	0	0
48	4	4	4	4	0	0
49	3	3	3	3	1	0
50	2	1	2	3	0	0
51	4	4	4	4	1	0
52	3	3	2	2	0	0
53	4	4	4	4	1	1
54	2	2	4	4	0	0
55	5	5	5	5	1	1
56	4	4	4	4	1	1
57	2	1	2	2	1	1
58	4	4	4	4	1	1
59	5	5	5	5	1	1
60	2	1	2	2	0	0
61	2	2	2	2	0	0
62	4	4	5	5	1	1
63	4	4	4	4	1	0
64	2	1	4	4	0	0
65	4	4	4	4	1	1
66	2	1	2	2	1	0
67	5	5	5	5	1	1
68	3	3	3	3	1	1
69	4	4	5	5	1	1
70	4	4	4	4	1	1
71	2	2	3	3	0	0
72	2	1	2	2	0	0
73	2	2	2	2	1	1
74	5	5	4	4	1	1
75	3	3	4	4	0	0
76	2	1	2	2	0	0
77	4	4	4	4	1	1
78	5	5	5	5	1	0
79	2	1	4	4	1	0
80	2	1	2	2	1	1
81	4	4	4	4	1	1
82	2	2	2	2	0	0
83	2	1	2	3	0	0
84	4	4	4	4	1	1
85	2	1	2	2	0	0
86	5	5	5	5	1	1
87	2	1	4	4	0	0
88	2	2	2	2	0	0
89	4	4	3	3	1	1
90	4	4	4	4	1	1
91	2	1	2	1	0	0
92	4	4	4	4	1	1
93	2	2	2	2	0	0
94	4	4	4	4	1	1
95	5	5	5	5	1	1
96	3	3	2	2	1	1
97	4	4	4	4	1	1
98	3	3	3	3	0	0
99	2	1	3	3	1	0
100	2	2	2	2	0	0
101	3	3	4	4	1	1
102	4	4	4	4	1	0
103	2	2	2	2	1	1
104	3	3	3	3	1	0
105	2	2	2	1	0	0
106	2	2	2	1	0	0
107	5	5	5	5	1	1
108	3	3	4	4	1	1
109	5	5	3	3	1	1
110	5	5	5	5	1	1
111	4	4	3	3	1	1
112	2	2	3	3	0	0
113	2	2	3	3	0	0
114	5	5	2	2	1	1
115	2	2	3	3	0	0
116	4	4	4	4	1	1
117	2	2	2	2	1	0
118	2	2	2	2	0	0
119	2	2	2	2	0	0
120	2	1	2	2	0	0
121	4	4	3	3	1	1
122	4	4	4	4	1	1
123	2	2	3	3	1	1
124	4	4	4	4	1	1
125	2	2	3	3	1	1
126	2	2	2	2	0	0
127	2	2	2	2	1	1
128	5	5	5	5	1	1
129	2	2	4	4	1	0
130	5	5	4	4	1	1
131	2	1	3	3	0	0
132	5	5	5	5	1	1
133	4	4	4	4	1	1
134	4	4	4	4	1	1
135	3	3	4	4	0	0
136	2	2	2	2	0	0
137	3	3	3	3	0	0
138	4	4	4	4	1	1
139	4	4	4	4	1	1
140	2	2	2	2	0	0
141	2	2	5	5	0	0
142	2	2	4	4	0	0
143	4	4	5	5	1	1
144	4	4	3	3	0	0
145	4	4	4	4	1	1
146	4	4	3	3	1	1
147	3	3	5	5	0	0
148	2	2	3	3	0	0
149	2	2	4	4	0	0
150	2	1	3	3	1	0
151	4	4	3	3	1	1
152	4	4	4	4	1	1
153	4	4	4	4	1	1
154	3	3	2	2	1	1
155	4	4	4	4	1	1
156	4	4	5	5	1	1
157	5	5	5	5	1	1
158	4	4	3	3	1	1
159	3	3	4	4	0	0
160	4	4	4	4	1	1
161	2	1	2	2	0	0
162	4	4	5	5	1	1
163	2	1	2	2	0	0
164	2	2	3	3	0	0
165	2	1	5	5	0	0
166	4	4	4	4	0	0
167	4	4	4	4	1	0
168	4	4	4	4	1	1
169	4	4	3	3	1	1
170	2	1	3	3	0	0
171	4	4	4	4	1	1
172	4	4	2	1	1	1
173	4	4	4	4	1	1
174	4	4	2	2	1	1
175	2	1	4	4	0	0
176	5	5	5	5	1	1
177	4	4	4	4	0	0
178	2	2	2	2	1	0
179	4	4	4	4	1	1
180	3	3	4	4	0	0
181	5	5	5	5	1	1
182	2	2	2	2	0	0
183	2	2	4	4	1	0
184	3	3	4	4	1	1
185	3	3	4	4	1	1
186	2	1	4	4	0	0
187	2	1	4	4	0	0
188	2	1	2	2	0	0
189	2	2	2	2	1	1
190	2	1	4	4	0	0
191	4	4	4	4	1	1
192	2	1	2	2	0	0
193	4	4	4	4	1	1
194	2	2	2	2	0	0
195	4	4	4	4	1	1
196	4	4	4	4	1	1
197	2	2	2	2	0	0
198	2	1	2	2	0	0
199	2	2	3	3	0	0
200	4	4	4	4	1	1
201	4	4	4	4	1	0
202	4	4	3	3	0	0
203	4	4	4	4	1	1
204	5	5	5	5	1	1
205	4	4	4	4	1	1
206	2	2	3	3	1	0
207	2	2	3	3	0	0
208	2	1	3	3	0	0
209	4	4	5	5	1	0
210	4	4	4	4	1	1
211	5	5	5	5	1	1
212	4	4	3	3	0	0
213	3	3	2	2	0	0
214	4	4	3	3	1	1
215	4	4	4	4	1	1
216	5	5	5	5	1	1
217	2	2	2	2	0	0
218	2	2	2	2	0	0
219	2	1	1	1	0	0
220	2	2	2	2	1	1
221	2	1	3	3	0	0
222	5	5	5	5	1	1
223	4	4	2	2	1	0
224	4	4	4	4	1	1
225	2	2	3	3	0	0
226	4	4	4	4	1	1
227	2	1	3	3	0	0
228	5	5	5	5	1	1
229	2	1	2	2	0	0
